# Supplementary material for: Astragaloside IV-Loaded Polydopamine/Zeolitic Imidazolate Framework-8 Nanoparticles Embedded in Conductive Decellularized Extracellular Matrix-Modified Hydrogels for Wound Healing
Source: Pharmaceutics. 2026 Jun 12;18(6):726. doi: 10.3390/pharmaceutics18060726 (PMC13306435; doi:10.3390/pharmaceutics18060726)
Supplement: Supplementary file 1 [file pharmaceutics-18-00726-s001.zip]

Archive with 1 entries (1 files):
- pharmaceutics-4354473-supplementary.pdf
